# Supplementary material for: Chelating, Reducing, and Adsorbing Agents in Geopolymers for Heavy Metals Stabilization from Galvanic Sludge
Source: Polymers (Basel). 2025 Dec 22;18(1):28. doi: 10.3390/polym18010028 (PMC12788012; doi:10.3390/polym18010028)
Supplement: Supplementary file 1 [file polymers-18-00028-s001.zip]

Archive with 1 entries (1 files):
- polymers-3990613-supplementary.pdf
